# Supplementary material for: Prediction and immune landscape study of potentially key autophagy-related biomarkers in preeclampsia with gestational diabetes mellitus
Source: Front Immunol. 2025 Jul 2;16:1571795. doi: 10.3389/fimmu.2025.1571795 (PMC12263617; doi:10.3389/fimmu.2025.1571795)
Supplement: Supplementary file 6 [file Table6.xlsx]

## Sheet: Supplementary Table1
Supplementary Table 1: ROC Information Sheet（GSE103552）
Predictor Variable	Cut-off Value	Sensitivity	Specificity	Accuracy	Positive	Negative	Youden
					Predictive	Predictive	index
					Value	Value
BTG2	9.5202	0.5	1	0.72222	1	0.61538	0.5
S100A6	9.1503	0.6	0.875	0.72222	0.85714	0.63636	0.475
SCARB1	9.5028	0.7	0.75	0.72222	0.77778	0.66667	0.45
INHBA	11.912	0.9	0.875	0.88889	0.9	0.875	0.775

## Sheet: Supplementary Table2
Supplementary Table 2: ROC Information Sheet（Merged_Dataset_GSE75010_GSE24129）
Predictor Variable	Cut-off Value	Sensitivity	Specificity	Accuracy	Positive	Negative	Youden
					Predictive	Predictive	index
					Value	Value
BTG2	9.5422	0.70455	0.78824	0.74566	0.775	0.72043	0.49278
S100A6	8.3958	0.70455	0.77647	0.73988	0.76543	0.71739	0.48102
SCARB1	10.749	0.85227	0.70588	0.78035	0.75	0.82192	0.55816
INHBA	12.291	0.80682	0.75294	0.78035	0.77174	0.79012	0.55976

## Sheet: Supplementary Table3
Supplementary Table 3: ROC Information Sheet（GSE154414）
Predictor Variable	Cut-off Value	Sensitivity	Specificity	Accuracy	Positive	Negative	Youden
					Predictive	Predictive	index
					Value	Value
BTG2	11.22	0.75	1	0.875	1	0.8	0.75
S100A6	11.771	0.75	1	0.875	1	0.8	0.75
SCARB1	12.469	0.75	0.75	0.75	0.75	0.75	0.5
INHBA	13.702	1	0.75	0.875	0.8	1	0.75

## Sheet: Supplementary Table4
Supplementary Table 4: ROC Information Sheet（GSE30186）
Predictor Variable	Cut-off Value	Sensitivity	Specificity	Accuracy	Positive	Negative	Youden
					Predictive	Predictive	index
					Value	Value
BTG2	12.107	0.83333	0.66667	0.75	0.71429	0.8	0.5
S100A6	12.205	0.83333	0.66667	0.75	0.71429	0.8	0.5
SCARB1	13.464	0.83333	0.83333	0.83333	0.83333	0.83333	0.66667
INHBA	7.4905	0.83333	0.5	0.66667	0.625	0.75	0.33333

## Sheet: Supplementary Table5
Supplementary Table 5: ROC Result Table（GSE103552）
Predictive Variable	Area Under the Curve (AUC)	Confidence Interval (CI)
BTG2	0.787	0.569-1.000
S100A6	0.762	0.532-0.993
SCARB1	0.762	0.531-0.994
INHBA	0.863	0.639-1.000

## Sheet: Supplementary Table6
Supplementary Table 6: ROC Result Table（Merged_Dataset_GSE75010_GSE24129）
Predictive Variable	Area Under the Curve (AUC)	Confidence Interval (CI)
BTG2	0.813	0.750-0.877
S100A6	0.782	0.714-0.850
SCARB1	0.826	0.764-0.887
INHBA	0.844	0.786-0.903

## Sheet: Supplementary Table7
Supplementary Table 7: ROC Result Table（GSE154414）
Predictive Variable	Area Under the Curve (AUC)	Confidence Interval (CI)
BTG2	0.875	0.592-1.000
S100A6	0.812	0.425-1.000
SCARB1	0.625	0.135-1.000
INHBA	0.812	0.425-1.000

## Sheet: Supplementary Table8
Supplementary Table 8: ROC Result Table（GSE30186）
Predictive Variable	Area Under the Curve (AUC)	Confidence Interval (CI)
BTG2	0.722	0.392-1.000
S100A6	0.639	0.273-1.000
SCARB1	0.778	0.448-1.000
INHBA	0.625	0.263-0.987

## Sheet: Supplementary Table9
Gene	Primer sequences (5′-3′)
BTG2	CCTGTGGGTGGACCCCTAT (forward)
	GGCCTCCTCGTACAAGACG (reverse)
S100A6	AATAAGCCCATGACCCTGAAGC (forward)
	GCCCCACATGATCTCACCC (reverse)
SCARB1	GGGGCTTATCCGCACTTACC (forward)
	TGGCCTGATACTCGGTGAACA (reverse)
INHBA	GGGAGGGTGACAAGCACAC (forward)
	AGCTTCGAGCCAATGGTGAG (reverse)
