# Supplementary material for: Prediction and immune landscape study of potentially key autophagy-related biomarkers in preeclampsia with gestational diabetes mellitus
Source: Front Immunol. 2025 Jul 2;16:1571795. doi: 10.3389/fimmu.2025.1571795 (PMC12263617; doi:10.3389/fimmu.2025.1571795)
Supplement: Supplementary file 7 [file DataSheet7.csv]

	p_val	avg_log2FC	pct.1	pct.2	p_val_adj	cluster	gene
1	1.84196293813327e-67	3.38443882526937	0.84	0.076	4.03647758262525e-63	0	LGR5
2	3.08854854229224e-62	3.20209355482743	0.83	0.088	6.76824527557921e-58	0	LRP2
3	1.77096532899943e-45	3.70539457502997	0.59	0.043	3.88089342196935e-41	0	PCDH11X
4	1.75983333850683e-38	3.22419951355322	0.56	0.052	3.85649877800386e-34	0	PLXNB1
5	2.63897582544122e-29	3.28450721308738	0.43	0.036	5.78305162387189e-25	0	ADAMTS19
6	3.49204791556589e-20	3.18313884500798	0.33	0.033	7.65247380217109e-16	0	NRXN3
7	5.45150928236023e-18	4.13623746100637	0.25	0.017	1.19464374413642e-13	0	SLC38A11
8	1.35123362624515e-17	3.40274954604181	0.29	0.029	2.96109336855362e-13	0	AC079341.1
9	9.86189461987265e-17	3.72935580220809	0.25	0.02	2.16113558699889e-12	0	RNASE7
10	2.54967568090788e-16	3.41513889629675	0.25	0.021	5.58735928714153e-12	0	FOXD1
11	3.27233815590827e-150	6.72236971072002	0.98	0.099	7.17100183485739e-146	1	PLTP
12	1.6362173717894e-142	6.76268929146551	1	0.052	3.58560674853928e-138	1	F13A1
13	5.15495149014389e-137	6.63038891981919	0.96	0.042	1.12965606955013e-132	1	FOLR2
14	1.90141129356598e-121	6.837520716501	0.9	0.024	4.16675270872049e-117	1	MRC1
15	1.59206102442815e-117	6.73774376835815	0.9	0.035	3.48884252893185e-113	1	LYVE1
16	2.69557014674659e-103	6.73630386351144	0.82	0.022	5.90707241958048e-99	1	VSIG4
17	2.95139960372775e-77	8.02283289894297	0.62	0.008	6.467697091609e-73	1	CD209
18	2.51151737832825e-76	6.50353053902102	0.66	0.014	5.50373918286853e-72	1	SIGLEC1
19	7.20597952188758e-50	7.73218839025642	0.42	0.005	1.57911835242644e-45	1	CD163L1
20	7.52455573540438e-40	7.11785305385183	0.36	0.007	1.64893114385652e-35	1	KCNJ5
21	6.49812873834379e-44	2.52491136823998	0.81	0.348	1.42399993172066e-39	2	SMAGP
22	6.945214503924e-24	2.63978535199849	0.58	0.204	1.5219743063899e-19	2	FAM3B
23	1.35265905005814e-21	2.51671384703073	0.55	0.156	2.96421704229741e-17	2	AC092718.6
24	1.0989322045197e-15	3.1711959555734	0.31	0.12	2.40820003298447e-11	2	SPINT1-AS1
25	1.45520946451827e-15	2.55220248169661	0.38	0.176	3.18894602054533e-11	2	PPIL1
26	3.48000616759654e-14	2.79273818398133	0.31	0.179	7.62608551567105e-10	2	ACADS
27	1.92629640914851e-13	2.73580074069756	0.33	0.116	4.22128595100804e-09	2	CKMT1A
28	1.22759259932596e-11	2.65140755062623	0.34	0.157	2.69014642216291e-07	2	THNSL2
29	2.02733329776688e-11	3.2718725545165	0.28	0.078	4.44269818872634e-07	2	ETV7
30	2.85147000689493e-10	2.79995719421844	0.26	0.109	6.24871137310955e-06	2	TPD52L1
31	6.43754976933041e-72	4.55086162759049	0.79	0.146	1.41072465645107e-67	3	G0S2
32	4.30354900783408e-64	4.83707023563726	0.63	0.098	9.43079729576761e-60	3	AQP9
33	6.64921508786097e-61	4.94603728781957	0.61	0.101	1.45710899435385e-56	3	TREM1
34	5.97872956115796e-56	6.03000935739219	0.51	0.033	1.31017879603215e-51	3	CMTM2
35	3.75658479966851e-46	5.90407919424874	0.44	0.028	8.23217992999357e-42	3	FCGR3B
36	2.7358711819755e-41	5.32055292857429	0.37	0.055	5.9953881081811e-37	3	VNN2
37	3.60788033119933e-39	5.18358538715681	0.36	0.045	7.9063089577902e-35	3	CLEC4E
38	9.04036630962882e-38	5.1505575122084	0.33	0.067	1.98110587309206e-33	3	LUCAT1
39	1.5107950008073e-34	4.82009453585564	0.34	0.058	3.31075616476912e-30	3	SMIM25
40	6.65878948594463e-31	6.74278019505616	0.27	0.011	1.45920712794991e-26	3	CXCR2
41	1.05861553333573e-158	7.35062385031811	0.94	0.12	2.31985007975192e-154	4	PRG2
42	1.40327799204081e-98	7.0363360924117	0.84	0.049	3.07514339175824e-94	4	HLA-G
43	2.1222903875643e-84	7.26731823591861	0.71	0.015	4.65078715530841e-80	4	EGFR-AS1
44	2.16965746599988e-82	6.30451526764429	0.73	0.038	4.75458737099214e-78	4	LINC02246
45	2.47132614709796e-51	7.57409839603611	0.55	0.089	5.41566411875047e-47	4	TAC3
46	4.15825008249327e-49	6.33082691627446	0.42	0.004	9.11238923077576e-45	4	PIPOX
47	2.06575798477164e-38	6.42838510473091	0.38	0.009	4.52690204782858e-34	4	MAG
48	1.38933119849264e-37	7.07259061029778	0.33	0.004	3.04458038837678e-33	4	PLPP7
49	7.45754897573788e-33	6.3592962811979	0.33	0.008	1.6342472825432e-28	4	BX005040.1
50	6.64224114354131e-31	7.1510731920845	0.28	0.004	1.45558072419564e-26	4	KIF12
51	8.93221385953706e-75	5.3949040828731	0.76	0.055	1.95740534517895e-70	5	UBE2C
52	9.53138968038712e-70	6.14049827424271	0.67	0.023	2.08870873456003e-65	5	PBK
53	1.45725628634037e-59	5.77844975704949	0.65	0.035	3.1934314258863e-55	5	NUF2
54	5.18721334137508e-54	5.29370901324844	0.57	0.027	1.13672593162893e-49	5	DEPDC1
55	1.16931720799613e-45	5.20494878163412	0.51	0.024	2.56244172960271e-41	5	CENPA
56	1.38622543347131e-42	5.31746114761638	0.47	0.022	3.03777441490903e-38	5	GTSE1
57	4.04288085049039e-35	5.24907906435885	0.42	0.022	8.85956909576464e-31	5	DSCC1
58	3.97366045516634e-34	5.46103280885262	0.36	0.012	8.70787952145151e-30	5	CEP55
59	2.51270302150028e-30	5.38961575099571	0.34	0.014	5.50633740131571e-26	5	KIF4A
60	1.8246302207802e-21	5.35920405688628	0.26	0.013	3.99849466581773e-17	5	KIF20A
61	7.14599512691686e-112	7.94235595021543	0.81	0.031	1.56597337211256e-107	6	LCN2
62	2.58662530573835e-103	7.59511581034598	0.76	0.022	5.66833069499501e-99	6	LTF
63	1.1120014861937e-82	8.01325519532721	0.63	0.005	2.43684005684487e-78	6	CEACAM8
64	7.39186169144919e-78	8.54025666313323	0.59	0.006	1.61985257106418e-73	6	BPI
65	8.30684822065181e-65	9.87681498359036	0.49	0.04	1.82036271907364e-60	6	DEFA3
66	1.11117973959451e-63	7.74975715884459	0.51	0.006	2.43503928134742e-59	6	CRISP3
67	4.33195492030024e-61	7.73950120421457	0.49	0.005	9.49304601234594e-57	6	MMP8
68	4.410672487106e-58	8.27571756304382	0.45	0.011	9.66554768824408e-54	6	OLFM4
69	1.48453344683652e-40	8.44075607229394	0.35	0.008	3.25320659539755e-36	6	DEFA4
70	6.94998750204357e-26	7.53211510550604	0.25	0.013	1.52302026119783e-21	6	MPO
71	3.45645969012352e-120	6.00671851632736	0.95	0.033	7.57448576493668e-116	7	IL7R
72	2.93015328693619e-97	6.16994215951881	0.79	0.012	6.42113791299197e-93	7	CD3D
73	4.96649783984933e-81	7.38922818080173	0.65	0.008	1.08835833662458e-76	7	TRAC
74	9.16176214815806e-56	6.69602742401954	0.48	0.006	2.00770855714736e-51	7	CD6
75	4.22755730435117e-55	7.38131446179994	0.46	0.005	9.26426907675516e-51	7	CAMK4
76	1.25645043330285e-35	6.03605633982982	0.35	0.01	2.75338547953987e-31	7	TESPA1
77	6.96257458292057e-34	6.83168091286463	0.3	0.004	1.52577859410121e-29	7	BCL11B
78	1.2327683934405e-32	8.35812837091122	0.27	0.002	2.70148865738552e-28	7	ICOS
79	1.15029831622036e-28	6.62273724734228	0.27	0.005	2.5207637301653e-24	7	CD5
80	8.5319901370306e-26	5.90351951675766	0.26	0.022	1.86970031862888e-21	7	PASK
81	2.93159959767315e-95	4.76331649022988	0.92	0.259	6.42430735834094e-91	8	TIMP1
82	9.90516707685447e-80	5.3713458818355	0.78	0.034	2.17061831322189e-75	8	VCAN
83	1.00837608329707e-79	7.80858208764153	0.62	0.004	2.20975534893719e-75	8	CD300E
84	1.37520694500401e-74	4.3046573616959	0.79	0.042	3.0136284992818e-70	8	FCN1
85	3.15573546860639e-65	8.4781203761974	0.52	0.004	6.91547870590405e-61	8	LGALS2
86	2.77129692752262e-63	5.43302105753818	0.65	0.036	6.07302008697307e-59	8	EREG
87	1.63040837101813e-61	5.05672771671671	0.67	0.126	3.57287690424914e-57	8	THBS1
88	6.67138074563996e-46	5.07164110134116	0.56	0.099	1.46196637659954e-41	8	SERPINB2
89	9.33076427860075e-42	4.85742533429972	0.53	0.044	2.04474368401257e-37	8	CYP1B1
90	1.34417865253366e-28	6.60534478012484	0.26	0.004	2.94563309916225e-24	8	AC096667.1
91	3.2869949459124e-102	8.6100293065023	0.75	0.006	7.20312072447243e-98	9	PRF1
92	2.53752128916843e-89	9.64418798839478	0.67	0.005	5.5607241530837e-85	9	XCL2
93	1.18097868860226e-77	9.11965496025444	0.58	0.017	2.58799669820299e-73	9	GNLY
94	2.04875814757267e-72	8.34530543047587	0.56	0.005	4.48964860459075e-68	9	GZMH
95	5.9842956408086e-67	9.02251976969389	0.52	0.004	1.3113985467268e-62	9	KLRC1
96	1.67480217290279e-50	8.20760532076229	0.41	0.003	3.67016148169917e-46	9	FASLG
97	7.1262979518646e-49	7.94514879343931	0.43	0.015	1.56165693317161e-44	9	XCL1
98	3.22700380447183e-38	8.21160729396542	0.32	0.006	7.07165613711957e-34	9	FGFBP2
99	5.93766074836643e-37	8.25049630966197	0.31	0.003	1.30117897639702e-32	9	TRDC
100	6.19751435884152e-34	8.9661198205527	0.27	0.001	1.35812329659653e-29	9	SH2D1B
101	1.65589181252918e-144	7.64990252407711	0.94	0.276	3.62872131797645e-140	10	CGA
102	9.3552699053583e-90	7.2472011221616	0.75	0.035	2.05011384706022e-85	10	PLAC4
103	4.84806708598887e-69	7.75490467931649	0.6	0.013	1.0624054212236e-64	10	GREM2
104	3.11700666635962e-64	9.4869829211352	0.54	0.011	6.83060840866048e-60	10	LGALS16
105	4.03117025547585e-52	6.86127760172162	0.48	0.01	8.83390649784978e-48	10	LGALS13
106	4.07783895667788e-51	7.05467933461172	0.49	0.016	8.93617628966391e-47	10	OTUB2
107	2.49000599532846e-47	7.0926184673306	0.48	0.019	5.45659913816278e-43	10	NPB
108	4.73179257589059e-42	6.95534610592233	0.43	0.016	1.03692502508066e-37	10	ADHFE1
109	7.38324948162894e-30	6.98000750975538	0.31	0.009	1.61796529140417e-25	10	SH3TC2
110	5.24694621061936e-28	7.3335804526141	0.26	0.005	1.14981579259513e-23	10	ENDOU
111	5.42325046504373e-48	6.338384159721	0.47	0.018	1.18845110690968e-43	11	KRT6A
112	4.56082963029064e-44	4.79582298461255	0.55	0.052	9.9946020518189e-40	11	UPK1B
113	4.80992777451578e-44	6.28509986706568	0.43	0.024	1.05404757250739e-39	11	KRT24
114	1.23593714879412e-43	4.65121334381597	0.54	0.054	2.70843266786743e-39	11	LAMA3
115	5.75231919026751e-42	5.43187969505539	0.45	0.021	1.26056322735522e-37	11	GJB3
116	2.58116056807496e-41	4.69821971164294	0.57	0.063	5.65635526887947e-37	11	ITGB6
117	3.40667536860205e-39	5.13356686769689	0.46	0.044	7.46538840275453e-35	11	SFN
118	1.84672198329468e-26	4.71055795990045	0.31	0.014	4.04690655419196e-22	11	C5orf46
119	6.07138762901007e-22	4.82078558629306	0.3	0.024	1.33048388502127e-17	11	PNMT
120	2.7511495493099e-21	4.46893406543299	0.29	0.023	6.02886912235772e-17	11	PLD5
121	8.23970280892757e-65	9.17764370382288	0.45	0.083	1.80564847354839e-60	12	HBA1
122	6.06137687930646e-60	9.47646908220879	0.49	0.124	1.32829012933122e-55	12	HBG2
123	3.40890672403232e-58	10.3180512315867	0.44	0.001	7.47027819504443e-54	12	KLF1
124	2.31642385678257e-55	9.96772348013887	0.4	0.007	5.07621123975333e-51	12	AHSP
125	9.3433653349462e-50	11.2247201171905	0.36	0	2.04750507950011e-45	12	RHAG
126	3.45885852943599e-47	10.3921374070117	0.37	0.002	7.57974258140603e-43	12	GYPA
127	2.28727574047861e-43	10.0685264965037	0.38	0.007	5.01233605768483e-39	12	HBG1
128	7.51783587235969e-43	8.9071442801044	0.35	0.002	1.6474585530689e-38	12	ALAS2
129	1.13738301627667e-38	9.35834328058193	0.3	0.001	2.4924611418687e-34	12	EPB42
130	2.12874960228974e-32	9.23363328017332	0.27	0.002	4.66494187845773e-28	12	SLC4A1
131	1.96563112415328e-164	8.06627971543697	0.98	0.085	4.3074840454695e-160	13	IFIT2
132	1.9788348873854e-163	8.20485456686759	0.95	0.115	4.33641877221637e-159	13	IFIT3
133	4.5250977924313e-143	8.19571893402133	0.95	0.07	9.91629930233396e-139	13	IFIT1
134	3.37367923956079e-103	11.0385962708058	0.72	0.004	7.39308068557352e-99	13	IFNL3
135	8.2581580987046e-100	6.27673124264557	0.8	0.127	1.80969276575013e-95	13	HERC5
136	4.03927959615071e-96	10.7299684801613	0.69	0.004	8.85167730700467e-92	13	IFNL2
137	6.48200204116962e-93	12.2068337611186	0.67	0.002	1.42046592730191e-88	13	IFNL1
138	1.83488473734776e-81	6.10551070989013	0.77	0.042	4.02096641342387e-77	13	OASL
139	8.12826882319335e-72	9.25854360290262	0.56	0.004	1.78122882991459e-67	13	IFNB1
140	4.31433126942322e-67	6.20856645578926	0.68	0.05	9.45442554381405e-63	13	IL1A
141	1.02034596510872e-109	10.7711983502893	0.76	0.008	2.23598614793925e-105	14	IGKC
142	4.2171883030582e-85	10.7576954592993	0.61	0.001	9.24154644732173e-81	14	MS4A1
143	1.40632150527239e-84	8.05484326524337	0.65	0.011	3.08181294665391e-80	14	IGHM
144	7.16137890687699e-80	9.61374972890859	0.61	0.007	1.56934457365302e-75	14	CD79A
145	1.79114529943987e-67	7.60963478031727	0.55	0.006	3.92511580919253e-63	14	SPIB
146	1.26578573768227e-66	11.5855347646218	0.5	0.002	2.77384286555693e-62	14	JCHAIN
147	7.25185094177342e-56	9.82450209315492	0.43	0.002	1.58917061538023e-51	14	IGHD
148	2.12255374486306e-53	7.56820527383414	0.46	0.007	4.65136427649291e-49	14	LY9
149	6.05469664012398e-48	7.35447397831946	0.41	0.005	1.32682622171677e-43	14	TNFRSF13C
150	1.25130307798627e-32	8.56938446764617	0.27	0.002	2.74210556509912e-28	14	FCER2
151	1.43175741645742e-143	6.20515420562322	0.65	0.229	3.13755320242479e-139	15	ATP10D
152	7.13150077545961e-95	10.0816290130944	0.66	0.006	1.56279707993422e-90	15	HDC
153	4.44905371336178e-70	5.55516013152195	0.51	0.119	9.74965630746101e-66	15	GALC
154	3.73809387616631e-67	5.41181662254781	0.52	0.105	8.19165892023085e-63	15	GK5
155	9.76611669975594e-63	9.33900400124987	0.49	0.006	2.14014681358452e-58	15	CLC
156	4.44729774793276e-57	5.70267220316543	0.56	0.032	9.74580828481985e-53	15	IL1RL1
157	7.88260798432581e-46	5.18609539243056	0.4	0.072	1.72739471368516e-41	15	HSH2D
158	1.52458427133268e-44	6.34992672352343	0.34	0.036	3.34097397219843e-40	15	SLC2A6
159	1.1240376110073e-43	7.9072934870934	0.35	0.009	2.46321602076139e-39	15	CPA3
160	3.37926093910808e-42	8.51852152951951	0.31	0.009	7.40531242196144e-38	15	GCSAML
161	3.23791798527275e-88	11.5489276563273	0.61	0.014	7.09557347292671e-84	16	DCN
162	2.01674230767412e-63	10.3432611920537	0.49	0.005	4.41948909303706e-59	16	NDUFA4L2
163	7.79637996277075e-63	12.8431173056558	0.47	0.001	1.70849870504158e-58	16	FAM162B
164	1.34517790035559e-54	11.80277560476	0.41	0.001	2.94782285083925e-50	16	COX4I2
165	1.63292949448256e-48	11.2989165942895	0.37	0.001	3.57840169420908e-44	16	CD248
166	2.18425346430525e-46	11.6644651615419	0.38	0.006	4.78657304167852e-42	16	IGFBP1
167	5.83239689400996e-44	10.0131563193778	0.35	0.002	1.27811145535334e-39	16	MFAP4
168	6.78512691165121e-44	11.9781023188023	0.33	0.001	1.48689271141925e-39	16	HIGD1B
169	2.80464452852451e-42	10.5091444447091	0.33	0.001	6.14609801980861e-38	16	COL6A3
170	2.99977508480863e-33	11.0814611593961	0.26	0.001	6.57370712084962e-29	16	HAND2
171	1.16514572741771e-123	9.62941345894735	0.82	0.015	2.55330034706318e-119	17	VWF
172	1.27745803353123e-118	9.55238415866626	0.82	0.006	2.79942153468033e-114	17	RAMP2
173	9.21847683055249e-84	9.73114696389785	0.62	0.002	2.02013701264727e-79	17	CXorf36
174	7.36281853257721e-82	10.0835373167207	0.61	0.006	1.61348805322897e-77	17	CPE
175	2.58222861275919e-80	10.3577867296592	0.59	0.002	5.6586957820005e-76	17	ADGRL4
176	2.58282264304966e-73	9.49221274353331	0.55	0.002	5.65999753997902e-69	17	RHOJ
177	1.10048261537647e-61	10.0005783029599	0.46	0.001	2.411597603336e-57	17	TM4SF18
178	1.20470840900736e-61	11.6970579995171	0.47	0.002	2.63999800749874e-57	17	SELE
179	1.32121616486602e-56	10.1667695328306	0.44	0.002	2.8953131036874e-52	17	PCDH17
180	6.1889730487234e-41	9.57081766062323	0.32	0.001	1.35625155389725e-36	17	EMCN
